# Supplementary material for: Reconstruction and Analysis of Gene Networks of Human Neurotransmitter Systems Reveal Genes with Contentious Manifestation for Anxiety, Depression, and Intellectual Disabilities
Source: Genes (Basel). 2019 Sep 11;10(9):699. doi: 10.3390/genes10090699 (PMC6770977; doi:10.3390/genes10090699)
Supplement: Supplementary file 1 [file genes-10-00699-s001.zip › Table S1.xlsx]

## Sheet: Лист1
NUMBER	SYMBOL	Chromosome	Strand	Start_GRCh37/h19	Stop_GRCh37/h19
1	SLC6A4	17	complement	28521337	28562986
2	BDNF	11	matrix	27676440	27743605
3	COMT	22	matrix	19929263	19957498
4	APOE	19	matrix	45409039	45412650
5	ABCB1	7	complement	87133179	87220639
6	DRD2	11	complement	113280317	113346001
7	DRD4	11	matrix	637305	640705
8	DRD1	5	complement	174867675	174871163
9	DRD3	3	complement	113847557	113897899
10	DRD5	4	matrix	9783258	9785633
11	SLC6A3	5	complement	1392905	1420543
12	SLC6A2	16	matrix	55690556	55740104
13	APOC4	19	matrix	45445495	45452822
14	AVPR1A	12	complement	63536539	63546590
15	CRHR1	17	matrix	43861646	43913194
16	TAC1	7	matrix	97361271	97369784
17	ANKK1	11	matrix	113258513	113271140
18	5HT2A	13	complement	47405685	47471169
19	HTR7	10	complement	92500575	92617671
20	HTR1A	5	complement	63256183	63258334
21	HTR2C	x	matrix	113818551	114144624
22	HTR1B	6	complement	78171948	78173490
23	HTR1D	1	complement	23516993	23521222
24	OPRL1	20	matrix	62711471	62731996
25	DBH	9	matrix	136501482	136524466
26	MAOA	x	matrix	43515409	43606068
27	CNR1	6	complement	88849583	88876078
28	SYN1	x	complement	47431300	47479256
29	SYN2	3	matrix	12045862	12233532
30	ADCY8	8	complement	131792547	132054672
31	ADRA2A	10	matrix	112836790	112840665
32	NRXN1	2	complement	50145643	51259674
33	NXPH1	7	matrix	8473585	8792593
34	OXTR	3	complement	8792094	8811314
35	WFS1	4	matrix	6271576	6304992
36	NGF	1	complement	115828537	115880857
37	HLA-B	6	matrix	31321649	31324989
38	LILRA2	19	matrix	55084387	55099027
39	LILRA5	19	complement	54818353	54824409
40	LILRA6	19	complement	54720737	54746724
41	KIR3DL3	19	matrix	55235984	55248003
42	HLA-C	6	complement	31236526	31239907
43	HLA-E	6	complement	30457183	30461982
44	HLA-F	6	matrix	29690552	29706305
45	HLA-G	6	matrix	29794744	29798902
46	FAM20A	17	complement	66531254	66597530
47	SHISA5	3	complement	48509197	48542259
48	GOLM1	9	complement	88641056	88715116
49	BPIFB2	20	matrix	31595406	31611515
50	SPP2	2	matrix	234959323	234985778
51	MGAT4A	2	complement	99235569	99347589
52	PRSS23	11	matrix	86502101	86663952
53	ANO8	19	complement	17434032	17445638
54	FSTL3	19	matrix	676389	683392
55	MIA3	1	matrix	222791428	222841354
56	PRKCSH	19	matrix	11546109	11561783
57	MATN3	2	complement	20191813	20212455
58	RCN1	11	matrix	31833939	32127301
59	NOTUM	17	complement	79910383	79919716
60	MXRA8	1	complement	1288069	1297157
61	NUCB1	19	matrix	49403307	49426629
62	LTBP1	2	matrix	33172039	33624576
63	SERPINA10	14	complement	94749650	94759608
64	LAMB2	3	complement	49158547	49170599
65	MFGE8	15	complement	89441914	89456663
66	SCG3	15	matrix	51973550	52013223
67	IGFBP7	4	complement	57896939	57976551
68	GAS6	13	complement	114523522	114567046
69	VWA1	1	matrix	1370241	1378262
70	MELTF	3	complement	196715492	196756687
71	SCG2	2	complement	224461658	224467221
72	QSOX1	1	matrix	180123968	180173165
73	TNC	9	complement	117782805	117880536
74	CCN1	1	matrix	86046444	86049650
75	FGF23	12	complement	4477393	4488894
76	LAMB1	7	complement	107564244	107643804
77	CKAP4	12	complement	106631655	106698057
78	CALU	7	matrix	128379346	128413477
79	LGALS1	22	matrix	38071613	38075813
80	SDC2	8	matrix	97505579	97624037
81	DNAJC3	13	matrix	96329393	96447243
82	VCAN	5	matrix	8277284	82878122
83	C4A	6	matrix	31949801	31970458
84	MBTPS1	16	complement	84087368	84150517
85	GPC3	x	complement	132669773	133119922
86	MEN1	11	complement	64570982	64578766
87	PENK	8	complement	57349233	57359293
88	SERPINC1	1	complement	173872942	173886516
89	PDIA6	2	complement	10923517	10978103
90	TF	3	matrix	133464800	133497850
91	IGFBP3	7	complement	45951844	45961473
92	OPRM1	6	matrix	154331631	154568001
93	OPRD1	1	matrix	29138654	29190208
94	OPRL1	20	matrix	62711471	62731996
95	GNAI2	3	matrix	50263724	50296787
96	GRM3	7	matrix	86273230	86494200
97	GRM5	11	complement	88237744	88799113
98	GRIN2A	16	complement	9847265	10276611
99	GRIN2D	19	matrix	48898132	48948188
100	GRIN2B	12	complement	13693165	14133053
101	GRIN3A	9	complement	104331634	104500862
102	GRIK4	11	matrix	120382468	120859613
103	SLC6A9	1	complement	44457172	44497139
104	STX1A	7	complement	73113535	73134017
105	STX1B	16	complement	31000577	31021949
106	STX2	12	complement	131274145	131323811
107	STX3	11	matrix	59480929	59573355
108	STX8	17	complement	9153788	9479908
109	STX10	19	complement	13254872	13261197
110	STXBP1	9	matrix	130374486	130457460
111	SLC17A8	12	matrix	100750857	100815837
112	VAMP2	17	complement	8062465	8066864
113	VAMP1	12	complement	6571403	6580153
114	SNAP25	20	matrix	10199477	10288066
115	SLC18A1	8	complement	20002366	20040717
116	SLC18A3	10	matrix	50818347	50820766
117	SLC17A6	11	matrix	22359643	22401049
119	SLC17A7	19	complement	49932655	49945617
120	GABBR1	6	complement	29523406	29601753
121	GABBR2	9	complement	101050364	101471479
122	GRIA4	11	matrix	105480721	105852819
123	ADRA2B	2	complement	96778623	96781984
124	ADCY1	7	matrix	45613739	45762715
125	ADCY2	5	matrix	7396321	7830194
126	ADCY7	16	matrix	50280048	50352046
127	ADCY5	3	complement	123001143	123168605
128	ADCY4	14	complement	24787555	24804299
129	ADCY9	16	complement	4003388	4166186
130	ADCY3	2	complement	25042038	25142708
131	CHRNA7	15	matrix	32322691	32464722
132	CHRNA4	20	complement	61974665	62009753
133	CHRNB2	1	matrix	154540257	154552502
134	CHRNB4	15	complement	78916461	79020096
135	CHRNB1	17	matrix	7348380	7361026
136	CHRNA3	15	complement	78885394	78913637
137	CHRNA2	8	complement	27317278	27337400
138	CHRNA9	4	matrix	40337346	40357234
139	CHRNA10	11	complement	3686817	3692614
140	CHRNA5	15	matrix	78857862	78887611
141	CHRM1	11	complement	62676151	62689279
142	CHRM3	1	matrix	239549865	240078750
143	CHRM4	11	complement	46406640	46408107
144	CHRM5	15	matrix	34260921	34357291
145	MTNR1A	4	complement	187454809	187476721
146	MTNR1B	11	matrix	92702789	92718232
147	MC4R	18	complement	58038564	58040001
148	DARPP-32	17	matrix	37782993	37792879
149	CACNA1C	12	matrix	2079952	2807115
150	CACNB2	10	matrix	18429606	18830798
151	HRH2	5	matrix	175085033	175113245
152	HRH1	3	matrix	11178779	11305243
153	SYP	x	complement	49044265	49056718
154	SYT1	12	matrix	79257773	79845788
155	DNM1	9	matrix	130965658	131017527
156	GPR6	6	matrix	110299514	110301923
157	HCRTR1	1	matrix	32083287	32098119
158	HCRTR2	6	matrix	55039050	55147418
159	NPY	7	matrix	24323782	24331484
160	SST	3	complement	187386694	187388201
161	SSTR2	17	matrix	71161151	71168094
162	SSTR3	22	complement	37600278	37608362
163	SSTR4	20	matrix	23016057	23017314
164	NPSR1	7	matrix	34697851	34917944
165	SYT4	18	complement	40847843	40857615
